# Supplementary material for: Propranolol Modulates Cerebellar Circuit Activity and Reduces Tremor
Source: Cells. 2022 Dec 1;11(23):3889. doi: 10.3390/cells11233889 (PMC9740691; doi:10.3390/cells11233889)
Supplement: Supplementary file 1 [file cells-11-03889-s001.zip]

Archive with 4 entries (4 files):
- Figure S1.tif
- Figure S2.tif
- Supplementary Table S1.xlsx
- Supplementary Table S2.xlsx
