# Supplementary material for: Propranolol Modulates Cerebellar Circuit Activity and Reduces Tremor
Source: Cells. 2022 Dec 1;11(23):3889. doi: 10.3390/cells11233889 (PMC9740691; doi:10.3390/cells11233889)
Supplement: Supplementary file 1 [file cells-11-03889-s001.zip › Supplementary Table S1.xlsx]

## Sheet: Sheet1
Figure	Group mean ± SEM				Repeated measures two-way ANOVA p values			Tukey's multiple comparisons test p values
	Control pre	Control post	Car8wdl/wdl pre	Car8wdl/wdl post	Genotype effect	Treatment effect	Interaction effect	Control pre vs. Control post	Control pre vs. Car8wdl/wdl pre	Control pre vs. Car8wdl/wdl post	Control post vs. Car8wdl/wdl pre	Control post vs Car8wdl/wdl post	Car8wdl/wdl pre vs Car8wdl/wdl post
1D - Max Tremor Power	11.29 ± 1.07	5.59 ± 0.62	25.96 ± 3.17	9.38 ± 2.47	0.0024	<0.0001	0.0015	0.0416	<0.0001	0.7255	<0.0001	0.2281	<0.0001
1F - Non-Tremor Movements	96 ± 19	83 ± 16	117 ± 22	139 ± 35	0.3196	0.7319	0.1559	0.8503	0.6003	0.0954	0.228	0.0251	0.5537
2B - Movement Time	1338 ± 34.64	1356 ± 39.76	1321 ± 50.95	1286 ± 57.76	0.2592	0.6249	0.416	0.9956	0.991	0.6632	0.9668	0.6486	0.7862
2B - Movement Episode Count	234 ± 12	197 ± 7	213 ± 12	210 ± 9	0.8195	0.1571	0.2258	0.2546	0.5449	0.6491	0.8252	0.9333	0.9988
2B - Ambulatory Activity Count	7638 ± 373	7620 ± 351	6045 ± 423	6006 ± 464	0.0014	0.9521	0.9821	>0.9999	0.0173	0.0882	0.0979	0.1924	>0.9999
2D - Stride	7.85 ± 0.17	7.09 ± 0.34	8.61 ± 0.55	7.47 ± 0.29	0.144	0.008	0.6616	0.7796	0.7918	0.9884	0.1702	0.9892	0.4134
2D - Stance	3.59 ± 0.14	4.16 ± 0.11	4.95 ± 0.38	4.4 ± 0.14	0.0079	0.9689	0.1079	0.5906	0.0579	0.3257	0.3382	0.9469	0.6076
2D - Sway	1.55 ± 0.05	1.62 ± 0.05	2.34 ± 0.07	2.45 ± 0.07	<0.0001	0.0948	0.6745	0.9889	0.0004	0.0001	0.0009	0.0003	0.8039
3C - PC SS Firing Rate	62.2 ± 5.11	39.87 ± 3.73	65.69 ± 5.06	41.44 ± 5.52	0.6091	<0.0001	0.8462	0.0109	0.9548	0.238	0.0025	0.9962	0.0061
3C - PC SS Mode ISI	66.34 ± 7.4	50.38 ± 6.37	103.6 ± 6.01	67.5 ± 7.7	0.0003	0.0004	0.1525	0.3532	0.0015	0.9995	<0.0001	0.3304	0.0033
3C - PC SS CV	0.64 ± 0.08	1.06 ± 0.21	2.57 ± 0.25	2.19 ± 0.16	<0.0001	0.9142	0.0389	0.3913	<0.0001	<0.0001	<0.0001	0.0007	0.4997
3C - PC SS CV2	0.46 ± 0.03	0.58 ± 0.04	0.32 ± 0.03	0.3 ± 0.03	<0.0001	0.1531	0.0418	0.0674	0.0186	0.0076	<0.0001	<0.0001	0.9698
3D - PC CS Firing Rate	1.19 ± 0.13	0.42 ± 0.05	1.37 ± 0.17	0.52 ± 0.07	0.2554	<0.0001	0.784	0.0001	0.7267	0.0015	<0.0001	0.931	<0.0001
3D - PC CS Mode ISI	0.8 ± 0.09	0.32 ± 0.04	1.02 ± 0.09	0.44 ± 0.07	0.0369	<0.0001	0.5489	0.0003	0.2011	0.0098	<0.0001	0.7149	<0.0001
3D - PC CS CV	0.78 ± 0.03	0.85 ± 0.06	0.99 ± 0.07	0.73 ± 0.03	0.3661	0.0636	0.0022	0.921	0.0239	0.9832	0.2656	0.5264	0.0046
3D - PC CS CV2	0.88 ± 0.03	0.87 ± 0.04	0.89 ± 0.03	0.82 ± 0.04	0.5362	0.176	0.3239	0.9931	0.9929	0.5075	0.9498	0.6829	0.3566
4C - CN Firing Rate	58.69 ± 6.62	28.59 ± 4.06	72.3 ± 10.05	34.52 ± 5.94	0.1147	<0.0001	0.4446	0.0167	0.3067	0.0766	0.0002	0.9424	0.0011
4C - CN Mode ISI	55 ± 5.62	23.67 ± 3.22	128.33 ± 21.15	46.33 ± 7.36	<0.0001	<0.0001	0.0255	0.1736	<0.0001	0.9397	<0.0001	0.5026	<0.0001
4C - CN CV	0.58 ± 0.06	0.64 ± 0.08	2.11 ± 0.35	1.36 ± 0.29	<0.0001	0.1093	0.0666	0.998	<0.0001	0.0525	<0.0001	0.1126	0.0895
4C - CN CV2	0.46 ± 0.02	0.57 ± 0.26	0.42 ± 0.03	0.45 ± 0.03	0.0451	0.0784	0.3239	0.1855	0.8678	0.9976	0.0518	0.1706	0.9476
					Linear regression p value
4D - Firing Rate Linear Regression					0.0968
4D - Mode ISI Linear Regression					0.0002
4D - CV Linear Regression					0.101
4D - CV2 Linear Regression					0.2591
	β1-AR-/-;β2-AR-/- pre	β1-AR-/-;β2-AR-/- post			Paired t-test p value
6C - Max Tremor Power	4.21 ± 0.52	4.12 ± 0.6			0.8735
6D - Non-Tremor Movements	70 ± 5	65 ± 11			0.6943
6E - Stride	7.06 ± 0.43	6.83 ± 0.27			0.6603
6E - Stance	3.68 ± 0.17	3.59 ± 0.14			0.4436
6E - Sway	1.7 ± 0.05	1.67 ± 0.07			0.6856
6H - PC SS Firing Rate	94.05 ± 9.37	67.14 ± 5.53			0.0264
6H - PC SS Mode ISI	96.18 ± 11.4	71.43 ± 8.93			0.1091
6H - PC SS CV	0.52 ± 0.04	0.68 ± 0.18			0.4384
6H - PC SS CV2	0.46 ± 0.03	0.44 ± 0.02			0.6523
6I - PC CS Firing Rate	1.14 ± 0.06	0.57 ± 0.07			<0.0001
6I - PC CS Mode ISI	0.8 ± 0.06	0.41 ± 0.06			<0.0001
6I - PC CS CV	0.76 ± 0.02	0.86 ± 0.03			0.0268
6I - PC CS CV2	0.84 ± 0.02	0.96 ± 0.04			0.0145
6K - CN Firing Rate	56.75 ± 8.66	52.03 ± 6.95			0.6769
6K - CN Mode ISI	53.67 ± 8.44	49.28 ± 6.61			0.6889
6K - CN CV	0.53 ± 0.08	0.54 ± 0.07			0.9458
6K - CN CV2	0.44 ± 0.04	0.44 ± 0.03			0.8959
	β1-AR-/-;β2-AR-/-; Car8wdl/wdl pre	β1-AR-/-;β2-AR-/-; Car8wdl/wdl post
7B - Max Tremor Power	14.37 ± 2.45	12.18 ± 1.68			0.4743
7C - Non-Tremor Movements	132 ± 61	140 ± 52			0.7073
7E - CN Firing Rate	65.07 ± 17.77	81.67 ± 17.62			0.528
7E - CN Mode ISI	95 ± 26.96	103 ± 23.96			0.8328
7E - CN CV	1.83 ± 0.37	1.3 ± 0.62			0.4625
7E - CN CV2	0.39 ± 0.07	0.31 ± 0.05			0.3378
