# Supplementary material for: Propranolol Modulates Cerebellar Circuit Activity and Reduces Tremor
Source: Cells. 2022 Dec 1;11(23):3889. doi: 10.3390/cells11233889 (PMC9740691; doi:10.3390/cells11233889)
Supplement: Supplementary file 1 [file cells-11-03889-s001.zip › Supplementary Table S2.xlsx]

## Sheet: Sheet1
Allele	Primer Sequence (5' - 3')
	Forward	Reverse
Car8 WT	AATTGTCTCCCAAAATCCCA
Car8 Mutant	GTTCTGCCCCCTTCGAAATT	CAGCATGCTTTCTTAACCAC
Adrb1 WT	CTGATCTGGTCATGGGATTG	GCGATGACACACAGGGTCT
Adrb1 Mutant	TGGCTACCCGTGATATTGCT	CGCTGTCCACAGTGGTTGT
Adrb2 WT	ACCAAGAATAAGGCCCGAGT	CCGGGAATAGACAAAGACCA
Adrb2 Mutant		CACGAGACTAGTGAGACGTG
